# Supplementary material for: A multicenter study assessing the prevalence of germline genetic alterations in Chinese gastric-cancer patients
Source: Gastroenterol Rep (Oxf). 2021 May 29;9(4):339–49. doi: 10.1093/gastro/goab020 (PMC8460096; doi:10.1093/gastro/goab020)
Supplement: goab020_Supplementary_Data [file goab020_supplementary_data.zip]

Archive with 3 entries (3 files):
- 2020-457 Supplementary Table 4.xlsx
- 2020-457 Supplementary Table 5.xlsx
- 2020-457 Supplementary Tables 1-3.docx
