# Supplementary material for: A multicenter study assessing the prevalence of germline genetic alterations in Chinese gastric-cancer patients
Source: Gastroenterol Rep (Oxf). 2021 May 29;9(4):339–49. doi: 10.1093/gastro/goab020 (PMC8460096; doi:10.1093/gastro/goab020)
Supplement: goab020_Supplementary_Data [file goab020_supplementary_data.zip › 2020-457 Supplementary Table 4.xlsx]

## Sheet: Sheet1
Supplementary Table 4. The detailed baseline information of the 40 patients
No.	Family code	Sex	Age at GC diagnosis	Differentiation degree	Histologic types	Lauren classification	HER2 status	TNM	Stage	History of other primary tumors	Family history of cancer	history of cancer in first degree relatives	history of cancer in second degree relatives	Time to First diagnosis	Time to death / final follow-up	Survival state 1 survival/2 Dead
1	SH1	Male	54	Highly	tubular adenocarcinoma	intestinal type	unknown	T1N0M0	I	No	Yes	Yes	Yes	2016-11-22	2019-01-11	1
2	SH2	Female	30	poorly	signet-ring cell carcinoma	diffuse type	unknown	T2N0M0	I	No	Yes	Yes	Yes	2017-01-03	2019-01-11	1
3	NG1	Female	29	poorly	signet-ring cell carcinoma	diffuse type	1+	T3N3M0	III	No	No	No	No	2016-05-06	2017-09-12	2
4	NG2	Male	27	poorly	signet-ring cell carcinoma	diffuse type	1+	T4aN3M0	III	No	Yes	Yes	No	2017-01-11	2017-12-04	loss to follow-up
5	NG3	Male	29	poorly	signet-ring cell carcinoma	diffuse type	2+	T3N2M0	III	No	Yes	Yes	Yes	2017-01-04	2018-11-06	1
6	NG4	Male	28	poorly	adenocarcinoma	unknown	unknown	T1bN1M0	IIA	No	Yes	No	Yes	2017-01-26	2018-11-06	1
7	NG5	Male	25	poorly	adenocarcinoma	mixed type	unknown	T4bN3aM1	IV	No	Yes	Yes	Yes	2017-01-08	2018-11-06	2
8	NG6	Male	55	poorly	adenocarcinoma	unknown	0	T3N3bM0	IIIC	No	Yes	Yes	Yes	2017-01-27	2018-06-22	1
9	NG7	Female	38	poorly	signet-ring cell carcinoma	unknown	unknown	T4aN0M1	IV	No	Yes	No	Yes	2017-02-20	2018-10-01	2
10	NG8	Female	26	poorly	signet-ring cell carcinoma	diffuse type	0	T4aN1M0	IIIA	No	No	No	No	2017-02-23	2018-11-06	1
11	NG9	Female	34	poorly	signet-ring cell carcinoma	unknown	unknown	T4aN2M1	IIIA	No	No	No	No	2016-06-16	2017-11-15	2
12	HR1	Male	36	poorly	adenocarcinoma	unknown	unknown	T4N2M0	IIIA	No	Yes	Yes	No	2017-03-30	2019-01-11	1
13	HZ1	Male	51	poorly	adenocarcinoma	unknown	unknown	T1N0M0	I	No	Yes	Yes	No	2016-09-14	2019-01-11	1
14	HZ2	Male	40	poorly	adenocarcinoma	unknown	unknown	T3N1M1	IV	No	Yes	Yes	No	2016-12-15	2017-09-13	1
15	LZ1	Male	57	poorly	adenocarcinoma	unknown	unknown	T4aN2M0	IIIB	No	Yes	Yes	No	2016-10-27	2019-01-11	1
16	LZ2	Female	45	Highly	adenocarcinoma	unknown	unknown	T4N2M0	III	Yes	Yes	Yes	No	2001-04-02	2019-01-11	1
17	LZ3	Male	63	moderately	adenocarcinoma	unknown	unknown	T4N2M0	III	Yes	Yes	Yes	No	2015-12-01	2019-01-11	1
18	XJ1	Male	30	poorly	adenocarcinoma	diffuse type	0	T3N0M0	IIB	No	No	No	No	2017-04-18	2018-10-15	1
19	XJ2	Female	29	poorly	adenocarcinoma	unknown	0	T4bN+M1	IV	No	No	No	No	2017-05-18	2018-02-09	1
20	XJ3	Female	29	poorly	adenocarcinoma	diffuse type	3+	T3N1M0	IIB	No	No	No	No	2017-07-25	2018-11-15	1
21	XJ4	Male	30	poorly	adenocarcinoma	diffuse type	0	T4aN3aM0	IIIB	No	No	No	No	2017-06-20	2018-10-24	1
22	BZ1	Female	54	poorly	adenocarcinoma	unknown	2+，no amplification in FISH	T4N3bM0	IIIB	Yes	Yes	Yes	Yes	2014-08-15	2016-12-17	2
23	BZ2	Male	63	poorly	mucinous adenocarcinoma	unknown	unknown	T4aN3M0	III	Yes	Yes	Yes	No	2016-09-13	2018-12-19	1
24	BZ3	Female	68	poorly	signet-ring cell carcinoma	unknown	unknown	T4bN+M1	IV	Yes	Yes	Yes	Yes	2016-08-15	2019-01-11	2
25	BZ4	Female	30	poorly	adenocarcinoma with signet ring cells	unknown	0	pT1N0M0	I	No	No	No	No	2015-03-13	2018-11-22	1
26	BZ5	Male	34	poorly	adenocarcinoma	diffuse type	0	pT3N1M0	IIB	No	Yes	Yes	No	2012-02-01	2019-01-11	1
27	BZ6	Female	53	poorly	adenocarcinoma	diffuse type	2+，no amplification in FISH	T4N2M1	IV	No	Yes	Yes	No	2017-07-21	2019-01-02	1
28	BZ7	Male	27	poorly	adenocarcinoma with signet ring cells	diffuse type	0	T4aN0M0	IIB	No	No	No	No	2012-05-23	2018-02-28	2
29	BZ8	Male	28	poorly	adenocarcinoma	diffuse type	0	T4N0M0	IIB	No	Yes	No	Yes	2017-05-01	2019-01-11	1
30	BZ9	Male	60	poorly	adenocarcinoma	unknown	1+	T2N1M0	II	Yes	Yes	Yes	Yes	2011-01-01	2019-01-11	1
31	BZ10	Female	37	poorly	adenocarcinoma with signet ring cells	diffuse type	1+	T4aN1M0	IIIA	Yes	No	No	No	2015-07-01	2019-01-02	1
32	BZ11	Male	53	poorly	adenocarcinoma with signet ring cells	diffuse type	1+	T2N0M1	IV	No	Yes	Yes	No	2016-08-26	2018-11-07	1
33	BZ12	Female	59	poorly	signet-ring cell carcinoma	unknown	0	T3N2M0	IIIA	No	Yes	Yes	Yes	2017-09-13	2019-01-11	1
34	BZ13	Female	24	poorly	adenocarcinoma	mixed type	1+	TxN3M1	IV	No	Yes	No	Yes	2017-05-01	2017-09-15	2
35	BZ14	Female	60	poorly	adenocarcinoma	unknown	unknown	T2bN0M0	IB	No	Yes	Yes	No	2014-06-15	2019-01-11	1
36	BZ15	Male	48	poorly	signet-ring cell carcinoma	diffuse type	unknown	T4bN2M1	IV	No	Yes	Yes	Yes	2017-12-06	2019-01-11	1
37	BZ16	Male	26	poorly	adenocarcinoma	unknown	0	T4bNxM1	IV	No	No	No	No	2017-12-15	2018-06-01	2
38	BZ17	Male	76	poorly	adenocarcinoma with signet ring cells	mixed type	0	T4aN1M0	IIIA	No	Yes	Yes	No	2018-01-30	2019-01-11	1
39	BZ18	Female	60	poorly	tubular adenocarcinoma	intestinal type	0	T2N0M0	IB	No	Yes	Yes	Yes	2018-02-13	2019-01-11	1
40	BZ19	Male	59	poorly	adenocarcinoma	unknown	0	T4N0M0	IIB	No	Yes	Yes	Yes	2018-08-20	2019-01-11	1
